# Supplementary material for: Isoquercetin Improves Hepatic Lipid Accumulation by Activating AMPK Pathway and Suppressing TGF-β Signaling on an HFD-Induced Nonalcoholic Fatty Liver Disease Rat Model
Source: Int J Mol Sci. 2018 Dec 19;19(12):4126. doi: 10.3390/ijms19124126 (PMC6321444; doi:10.3390/ijms19124126)
Supplement: Supplementary file 1 [file ijms-19-04126-s001.zip]

Archive with 3 entries (2 files):
- ijms-394936-supplementary-final/
- ijms-394936-supplementary-final/ijms-394936-Figures in the Main Text.zip
- ijms-394936-supplementary-final/ijms-394936-Supplementary Materials.pdf
